# Supplementary material for: Structure and Superconductivity of Tin-Containing HfTiZrSnM (M = Cu, Fe, Nb, Ni) Medium-Entropy and High-Entropy Alloys
Source: Materials (Basel). 2021 Jul 15;14(14):3953. doi: 10.3390/ma14143953 (PMC8305006; doi:10.3390/ma14143953)
Supplement: Supplementary file 1 [file materials-14-03953-s001.zip]

Archive with 1 entries (1 files):
- materials-1284587-supplementary.pdf
